# Supplementary material for: Mitochondrial Haplotype Diversity in Zambian Lions: Bridging a Gap in the Biogeography of an Iconic Species
Source: PLoS One. 2015 Dec 16;10(12):e0143827. doi: 10.1371/journal.pone.0143827 (PMC4686026; doi:10.1371/journal.pone.0143827)
Supplement: S1 Table — (XLSX) [file pone.0143827.s002.xlsx]

## Sheet: mtDNA Haplotypes
TAMUID	Haplotype	Animal ID	Sex	Origin	Area	Location	Collection date
2011000793	H1	640	M	Zambia	KF	F	5/6/2011
2011000283	H11	334	F	Zambia	CO	17	9/26/2008		Location Key (Letters = NPs; Numbers = GMAs)
2011000284	H11	335	F	Zambia	CO	17	9/26/2008		A	North Luangwa National Park
2011000411	H11	48 / 634	M	Zambia	CO	17	6/16/2011		B	South Luangwa National Park - NE of and including Mfuwe
2011000271	H11	318	M	Zambia	CO	40	6/24/2008		C	South Luangwa National Park - SW of Mfuwe
2011000387	H11	16 / 632	M	Zambia	CO	40	5/20/2011		D	Lower Zambezi National Park
2011000398	H11	31 / 633	M	Zambia	CO	41	2011		E	Kafue National Park - N of main road
2011000832	H11	730	F	Zambia	CO	41	2012		F	Kafue National Park - South of main road
2011000502	H11	13-89 / 519	M	Zambia	CO	42	8/19/2010		G	Sioma Ngwezi National Park
2011000847	H11	749	M	Zambia	KF	F	7/29/2012		1	Mukungule
2011000472	H11	13-59 / 548	M	Zambia	LV	2	2010		2	West Musulangu
2011000348	H11	ZLP 261	M	Zambia	LV	3	9/15/2007		3	Chikwa Musulangu
2011000414	H11	13-02 / 440	M	Zambia	LV	3	2009-07-01		4	East Musulangu
2011000273	H11	320	M	Zambia	LV	5	7/12/2008		5	Chifunda
2011000399	H11	33 / 607	M	Zambia	LV	5	2011-11-01		6	Chanjuzi
2011000408	H11	44 / 606	M	Zambia	LV	5	2011-07-01		7	Nyaminga
2011000498	H11	13-85 / 528	M	Zambia	LV	5	10/2/2010		8	Luawata
2011000390	H11	19 / 626	M	Zambia	LV	6	2011-07-01		9	Nyampala
2011000430	H11	13-18 / 446	M	Zambia	LV	6	9/9/2009		10	Mwanya
2011000379	H11	5 / 627	M	Zambia	LV	7	2011-09-01		11	Upper Lupande
2011000471	H11	13-58 / 524	M	Zambia	LV	7	2010-10-01		12	Msoro Lupande
2011000828	H11	726	M	Zambia	LV	7	7/25/2012		13	Lower Lupande
2011000295	H11	ZLP 206	M	Zambia	LV	8	7/13/2006		14	Sandwe
2011000850	H11	752	F	Zambia	LV	8	8/6/2012		15	Chisomo
2011000687	H11	332	F	Zambia	LV	12	9/15/2008		16	Petauke Luembe
2011000694	H11	345	F	Zambia	LV	A	10/18/2008		17	West Petauke
2011000696	H11	347	F	Zambia	LV	A	10/20/2008		18	North Luano
2011000703	H11	354	F	Zambia	LV	A	10/21/2008		19	South Luano
2011000704	H11	355	F	Zambia	LV	A	10/21/2008		20	Rufunsa
2011000848	H11	750	F	Zambia	ZA	D	7/30/2012		21	Chiawa East
2011000327	H9	ZLP 239	M	Zambia	KF	23	9/15/2006		22	Chiawa West
2011000358	H9	ZLP 272	M	Zambia	KF	23	7/9/2007		23	Kasonso Busonga
2011000487	H9	13-74 / 506	M	Zambia	KF	23	10/2/2010		24	Lunga Busonga
2011000736	H9	388	M	Zambia	KF	23	7/27/2008		25	Lunga Luswishi - Kasempa
2011000806	H9	704	M	Zambia	KF	23	6/16/2012		26	Upper Lunga Luswishi
2011000869	H9	ZLP 014	M	Zambia	KF	23	7/19/2004-8/7/2004		27	Lower Lunga Luswishi
2011000357	H9	ZLP 271	M	Zambia	KF	24	10/14/2007		28	Mumbwa West
2011000807	H9	705	M	Zambia	KF	24	7/1/2012		29	Mumbwa East
2011000254	H9	310	M	Zambia	KF	25	2008-08-19		30	Namwala
2011000255	H9	309	M	Zambia	KF	25	9/24/2009		31	Nkala
2011000256	H9	308	M	Zambia	KF	25	7/21/2008		32	Nkala Bilili
2011000257	H9	307	M	Zambia	KF	25	6/3/2008		33	Bilili
2011000474	H9	13-61 / 509	M	Zambia	KF	25	Early May-Late June 2010		34	Sichifulo
2011000481	H9	13-68 / 510	M	Zambia	KF	25	6/30/2010		35	Mulobezi
2011000739	H9	401	F	Zambia	KF	25	6/4/2009		36	Bilibili Mulobezi
2011000740	H9	402	F	Zambia	KF	25	6/4/2009		37	Mufunta
2011000810	H9	708	M	Zambia	KF	25	1-30 Sep 2011		38	Mushingashi
2011000406	H9	42 / 614 B	M	Zambia	KF	28	10/14/2011		39	Royal Kafue
2011000413	H9	13-01 / 431	M	Zambia	KF	28	8/17/2009		40	Nyakolwe
2011000746	H9	408	F	Zambia	KF	28	6/16/2009		41	Piamanzi
2011000777	H9	557	F	Zambia	KF	28	7/11/2010		42	Munyamadzi
2011000778	H9	558	M	Zambia	KF	28	7/11/2010		43	Mbizi
2011000779	H9	559	M	Zambia	KF	28	7/11/2010		44	Nyimba
2011000814	H9	712	M	Zambia	KF	28	5/22/2012
2011000382	H9	9 / 614	M	Zambia	KF	29	10/14/2011
2011000501	H9	13-88 / 514	M	Zambia	KF	29	2010-11-01
2011000341	H9	ZLP 254	M	Zambia	KF	30	8/25/2007
2011000780	H9	560	F	Zambia	KF	30	7/19/2010
2011000801	H9	648	M	Zambia	KF	30	11/2/2011
2011000267	H9	314	M	Zambia	KF	31	7/1/2008
2011000796	H9	643	F	Zambia	KF	31	6/29/2011
2011000798	H9	645	M	Zambia	KF	31	6/29/2011
2011000800	H9	647	F	Zambia	KF	31	10/25/2011
2011000394	H9	25 / 619	M	Zambia	KF	35	2011-11-01
2011000457	H9	13-45 / 433	M	Zambia	KF	35	2009-09-01
2011000265	H9	311	M	Zambia	KF	38	10/31/2008
2011000266	H9	313	M	Zambia	KF	38	12/5/2008
2011000343	H9	ZLP 256	M	Zambia	KF	38	8/18/2007
2011000401	H9	37 / 623	M	Zambia	KF	38	11/17/2011
2011000429	H9	13-17 / 434	M	Zambia	KF	38	9/8/2009
2011000684	H9	312	M	Zambia	KF	38	12/5/2008
2011000685	H9	313	M	Zambia	KF	38	12/5/2008
2011000729	H9	383	F	Zambia	KF	38	12/7/2008
2011000730	H9	384	F	Zambia	KF	38	12/7/2008
2011000732	H9	386	F	Zambia	KF	38	12/8/2008
2011000733	H9	387	F	Zambia	KF	38	12/9/2008
2011000741	H9	403	F	Zambia	KF	38	6/13/2009
2011000743	H9	405	F	Zambia	KF	38	6/14/2009
2011000744	H9	406	F	Zambia	KF	38	6/14/2009
2011000745	H9	407	F	Zambia	KF	38	6/14/2009
2011000785	H9	565	M	Zambia	KF	38	8/17/2010
2011000786	H9	566	F	Zambia	KF	38	8/17/2010
2011000792	H9	623B	M	Zambia	KF	38	11/17/2011
2011000803	H9	650	F	Zambia	KF	38	11/22/2011
2011000804	H9	651	F	Zambia	KF	38	11/22/2011
2011000811	H9	709	M	Zambia	KF	38	2012
2011000426	H9	13-14 / 460	M	Zambia	KF	E	2009-08-01
2011000434	H9	13-22 / 461	M	Zambia	KF	E	2009-08-01
2011000753	H9	415	M	Zambia	KF	F	7/1/2009
2011000403	H9	39 / 603	M	Zambia	LV	9	7/29/2011
2011000775	H9	555	M	Zambia	SI	G	6/24/2010
2011000290	Z1	ZLP 201	M	Zambia	CO	17	6/15/2004
2011000412	Z1	49 / 635	M	Zambia	CO	17	7/24/2011
2011000270	Z1	317	M	Zambia	CO	40	Early May-2008
2011000342	Z1	ZLP 255	M	Zambia	CO	40	5/1/2007
2011000281	Z1	329	M	Zambia	CO	42	6/14/2008
2011000316	Z1	ZLP 228	M	Zambia	CO	42	9/13/2006
2011000432	Z1	420	M	Zambia	KF	25	6/8/2009
2011000758	Z1	420	M	Zambia	KF	25	6/8/2009
2011000797	Z1	644	M	Zambia	KF	31	6/29/2011
2011000766	Z1	479	M	Zambia	KF	38	9/19/2009
2011000346	Z1	ZLP 259	M	Zambia	LV	2	7/27/2007
2011000433	Z1	13-21 / 441	M	Zambia	LV	2	2009-07-01
2011000425	Z1	13-13 / 439	M	Zambia	LV	3	2009-08-01
2011000431	Z1	13-19 / 438	M	Zambia	LV	3	2009-10-01
2011000500	Z1	13-87 / 545	M	Zambia	LV	3	2010
2011000838	Z1	740	M	Zambia	LV	4	7/28/2012
2011000274	Z1	321	M	Zambia	LV	5	10/6/2008
2011000317	Z1	ZLP 229	M	Zambia	LV	5	7/1/2006
2011000319	Z1	ZLP 231	M	Zambia	LV	5	7/6/2006
2011000388	Z1	17 / 605	M	Zambia	LV	5	2011-07-01
2011000456	Z1	13-44 / 437	M	Zambia	LV	5	2009
2011000485	Z1	13-72 / 529	M	Zambia	LV	5	10/14/2010
2011000279	Z1	327	M	Zambia	LV	6	2008-09-01
2011000280	Z1	328	M	Zambia	LV	6	2008-10-01
2011000424	Z1	13-12 / 445	M	Zambia	LV	6	2009-06-01
2011000428	Z1	13-16 / 447	M	Zambia	LV	6	2009-09-01
2011000706	Z1	357	F	Zambia	LV	6	10/21/2008
2011000435	Z1	13-23 / 442	M	Zambia	LV	7	2009-08-01
2011000468	Z1	13-55 / 522	M	Zambia	LV	7	2010-08-01
2011000376	Z1	1 / 602	M	Zambia	LV	8	2011
2011000851	Z1	753		Zambia	LV	9	9/12/2012
2011000852	Z1	754	F	Zambia	LV	9	9/12/2012
2011000298	Z1	ZLP 209	M	Zambia	LV	10	8/18/2006
2011000299	Z1	ZLP 210	M	Zambia	LV	10	9/22/2006
2011000473	Z1	13-60 / 534	M	Zambia	LV	10	2010
2011000478	Z1	13-65 / 533	M	Zambia	LV	10	2010
2011000821	Z1	719	M	Zambia	LV	10	2012
2011000351	Z1	ZLP 264	M	Zambia	LV	11	6/5/2007
2011000311	Z1	ZLP 223	M	Zambia	LV	12	9/26/2006
2011000334	Z1	ZLP 246	M	Zambia	LV	12	7/3/2007
2011000268	Z1	315	M	Zambia	LV	14	7/3/2008
2011000695	Z1	346	F	Zambia	LV	A	10/19/2008
2011000335	Z1	ZLP 247	F	Zambia	LV	B	6/20/2007
2011000420	Z1	13-08 / 470	F	Zambia	LV	B	2009
2011000708	Z1	359	M	Zambia	LV	B	10/26/2008
2011000709	Z1	360	M	Zambia	LV	B	10/26/2008
2011000712	Z1	363	M	Zambia	LV	B	10/28/2008
2011000723	Z1	374	F	Zambia	LV	B	10/30/2008
2011000692	Z1	343	F	Zambia	LV	C	9/28/2008
2011000688	Z1	339	M	Zambia	LV	C	9/23/2008
2011000422	Z1	13-10 / 466	F	Zambia	ZA	D	2009
2011000355	Z2	ZLP 268	M	Zambia	ZA	20	6/12/2007
2011000326	Z3	ZLP 238	M	Zambia	KF	23	8/11/2006
2011000360	Z3	ZLP 274	M	Zambia	KF	23	10/18/2007
2011000790	Z3	570	M	Zambia	KF	23	10/20/2010
2011000392	Z3	21 / 612	M	Zambia	KF	25	9/14/2011
2011000383	Z3	10 / 617	M	Zambia	KF	31	7/28/2011
2011000750	Z3	412	M	Zambia	KF	31	6/25/2009
2011000752	Z3	414	M	Zambia	KF	31	6/25/2009
2011000397	Z3	29 / 622	M	Zambia	KF	38	9/2/2011
2011000462	Z3	13-50	F	Zambia	KF	F	2009
2011000776	Z3	556	F	Zambia	KF	F	6/28/2010
2011000782	Z3	562	M	Zambia	KF	F	8/2/2010
2011000783	Z3	563	M	Zambia	KF	F	8/2/2010
2011000784	Z3	564	F	Zambia	KF	F	8/2/2010
2011000844	Z3	746	F	Zambia	KF	F	7/10/2012
2011000845	Z3	747	F	Zambia	KF	F	7/10/2012
2011000391	Z4	20 / 610	M	Zambia	KF	25	7/13/2011
2011000409	Z4	45 / 616 B	M	Zambia	KF	28	6/19/2011
2011000395	Z5	27 / 618	M	Zambia	KF	35	2011
2011000788	Z5	568	F	Zambia	KF	F	9/24/2010
2011000789	Z5	569	F	Zambia	KF	F	9/24/2010
2011000854	Z5	756	F	Zambia	KF	F	10/22/2012
2011000855	Z5	757	F	Zambia	KF	F	10/22/2012
